# Supplementary material for: Diagnostic Performances of the ACR-TIRADS System in Thyroid Nodules Triage: A Prospective Single Center Study
Source: Cancers (Basel). 2021 May 6;13(9):2230. doi: 10.3390/cancers13092230 (PMC8124822; doi:10.3390/cancers13092230)
Supplement: Supplementary file 1 [file cancers-13-02230-s001.zip]

Archive with 1 entries (1 files):
- cancers-1165743-supplementary.pdf
